# Supplementary material for: Quantitative analysis of mitochondrial calcium uniporter (MCU) and essential MCU regulator (EMRE) in mitochondria from mouse tissues and HeLa cells
Source: FEBS Open Bio. 2022 Feb 23;12(4):811–26. doi: 10.1002/2211-5463.13371 (PMC8972046; doi:10.1002/2211-5463.13371)
Supplement: Supplementary file 2 — Table S1. Primers used for preparation of expression vectors of the EMRE mutants. [file FEB4-12-811-s001.xlsx]

## Sheet: Sheet1
Table S1 Primers used for preparation of expression vectors of the EMRE mutants
EMRE	F/R1)	Sequence (5'-3')
Δ85-90	F	AGGGGCGGAGCTGCATATGGCGTCC
	R	TGGATCCATCGTCGTCGTCGTCATCCTCTGGGACAAAAATGTCATGTTCCTCAAGCAGGATG
Δ90-101	F	AGGGGCGGAGCTGCATATGGCGTCC
	R	TGGATCCATCGTCGTCGTCGTCATCAGCAGCGAAGTTCTTGCTGATG
Δ102-107	F	AGGGGCGGAGCTGCATATGGCGTCC
	R	TGGATCCCTCTGGGACAAAAATGTCATGTTC
1) F and R represent forward and reverse, respectively.
