# Supplementary material for: Quantitative analysis of mitochondrial calcium uniporter (MCU) and essential MCU regulator (EMRE) in mitochondria from mouse tissues and HeLa cells
Source: FEBS Open Bio. 2022 Feb 23;12(4):811–26. doi: 10.1002/2211-5463.13371 (PMC8972046; doi:10.1002/2211-5463.13371)
Supplement: Supplementary file 3 — Table S2. MS/MS analysis of the recombinant mouse MCU. [file FEB4-12-811-s002.xlsx]

## Sheet: MCU
Table S2 MS/MS analysis of the recombinant mouse MCU:
Amino acid region in mouse MCU	Peptide Sequence	Modification	Mass Exp.1)	Mass Theo.2)
P54-R88	PASWQSVGAAYCSTVVPSDDVTVVYQNGLPVISVR		3720.84	3720.85
P54-R88	PASWQSVGAAYCSTVVPSDDVTVVYQNGLPVISVR		3720.84	3720.85
E94-R112	ERCQFTLKPISDSVGVFLR		2251.18	2251.18
C96-K101	CQFTLK		795.394	795.395
P102-R112	PISDSVGVFLR		1188.65	1188.65
Q113-R123	QLQEEDRGIDR		1357.66	1357.66
Q113-R123	QLQEEDRGIDR		1357.66	1357.66
Q113-R123	QLQEEDRGIDR		1357.66	1357.66
V124-R133	VAIYSPDGVR		1075.57	1075.57
V124-R133	VAIYSPDGVR	Oxidation (Tyr)	1091.56	1091.56
L150-K163	LVINDLTYHVRPPK		1663.94	1663.94
L150-K163	LVINDLTYHVRPPK		1663.94	1663.94
L150-K163	LVINDLTYHVRPPK		1663.94	1663.94
L150-K163	LVINDLTYHVRPPK		1663.94	1663.94
L150-K163	LVINDLTYHVRPPK		1663.94	1663.94
L150-K163	LVINDLTYHVRPPK		1663.94	1663.94
L150-R164	LVINDLTYHVRPPKR		1820.04	1820.04
L150-R164	LVINDLTYHVRPPKR		1820.04	1820.04
R164-K179	RDLLSHEDAATLNDVK		1795.91	1795.91
R164-K179	RDLLSHEDAATLNDVK		1795.91	1795.91
R164-K179	RDLLSHEDAATLNDVK		1795.91	1795.91
R164-K179	RDLLSHEDAATLNDVK		1795.91	1795.91
R164-K179	RDLLSHEDAATLNDVK		1795.91	1795.91
R164-K179	RDLLSHEDAATLNDVK		1795.91	1795.91
R164-K198	RDLLSHEDAATLNDVKTLVQQLYTTLCIEQHQLNK		4107.11	4107.11
R164-K198	RDLLSHEDAATLNDVKTLVQQLYTTLCIEQHQLNK		4107.11	4107.11
R164-K198	RDLLSHEDAATLNDVKTLVQQLYTTLCIEQHQLNK		4107.11	4107.11
D165-K179	DLLSHEDAATLNDVK		1639.8	1639.81
D165-K179	DLLSHEDAATLNDVK		1639.81	1639.81
D165-K179	DLLSHEDAATLNDVK		1639.81	1639.81
D165-K179	DLLSHEDAATLNDVK	Oxidation (Ser)	1655.79	1655.8
D165-K198	DLLSHEDAATLNDVKTLVQQLYTTLCIEQHQLNK		3951.01	3951
D165-K198	DLLSHEDAATLNDVKTLVQQLYTTLCIEQHQLNK		3951.01	3951
T180-K198	TLVQQLYTTLCIEQHQLNK		2329.21	2329.21
T180-K198	TLVQQLYTTLCIEQHQLNK		2329.21	2329.21
T180-K198	TLVQQLYTTLCIEQHQLNK	Oxidation (Tyr)	2345.2	2345.2
E199-R205	ERELVER		929.494	929.493
E199-R205	ERELVER		929.494	929.493
E201-K210	ELVERLEDLK		1242.68	1242.68
E201-K210	ELVERLEDLK		1242.68	1242.68
E201-K210	ELVERLEDLK		1242.68	1242.68
E201-K210	ELVERLEDLK		1242.68	1242.68
E201-K210	ELVERLEDLK		1242.68	1242.68
L206-K218	LEDLKQQLAPLEK		1523.86	1523.86
L206-K218	LEDLKQQLAPLEK		1523.86	1523.86
L206-K218	LEDLKQQLAPLEK		1523.86	1523.86
L206-K218	LEDLKQQLAPLEK		1523.86	1523.86
Q211-K218	QQLAPLEK		925.524	925.523
Q211-R220	QQLAPLEKVR		1180.69	1180.69
Q211-R220	QQLAPLEKVR		1180.69	1180.69
V219-R225	VRIEISR		871.524	871.524
V219-R225	VRIEISR		871.524	871.524
I221-R225	IEISR		616.355	616.354
T231-R251	TTLVLWGGLAYMATQFGILAR		2281.23	2281.23
Q286-R294	QEYVYPEAR		1153.54	1153.54
Q286-R294	QEYVYPEAR		1153.54	1153.54
Q286-R294	QEYVYPEAR	Oxidation (Tyr)	1169.53	1169.54
Q286-R294	QEYVYPEAR	Oxidation (Tyr)	1169.53	1169.54
Q286-R294	QEYVYPEAR	Oxidation (Tyr)	1169.53	1169.53
D295-K304	DRQYLLFFHK		1365.72	1365.72
D295-K304	DRQYLLFFHK		1365.72	1365.72
D295-K304	DRQYLLFFHK		1365.72	1365.72
K308-K331	KSRFDLEKYNQLKDAIAQAEMDLK		2853.47	2853.47
K308-K331	KSRFDLEKYNQLKDAIAQAEMDLK		2853.47	2853.47
K308-R332	KSRFDLEKYNQLKDAIAQAEMDLKR		3009.56	3009.57
K308-R332	KSRFDLEKYNQLKDAIAQAEMDLKR		3009.57	3009.57
K308-R332	KSRFDLEKYNQLKDAIAQAEMDLKR		3009.57	3009.57
K308-R332	KSRFDLEKYNQLKDAIAQAEMDLKR		3009.57	3009.57
S309-K315	SRFDLEK		893.461	893.461
S309-K315	SRFDLEK		893.461	893.461
S309-K315	SRFDLEK	Oxidation (Phe)	909.455	909.456
S309-K320	SRFDLEKYNQLK		1539.8	1539.8
S309-K320	SRFDLEKYNQLK		1539.8	1539.8
S309-K331	SRFDLEKYNQLKDAIAQAEMDLK		2725.37	2725.37
S309-K331	SRFDLEKYNQLKDAIAQAEMDLK		2725.38	2725.37
S309-R332	SRFDLEKYNQLKDAIAQAEMDLKR		2881.48	2881.48
S309-R332	SRFDLEKYNQLKDAIAQAEMDLKR		2881.48	2881.48
S309-R332	SRFDLEKYNQLKDAIAQAEMDLKR		2881.48	2881.48
F311-K315	FDLEK		650.327	650.327
F311-K320	FDLEKYNQLK		1296.67	1296.67
F311-K320	FDLEKYNQLK		1296.67	1296.67
F311-K320	FDLEKYNQLK		1296.67	1296.67
Y316-K331	YNQLKDAIAQAEMDLK		1849.92	1849.92
Y316-R332	YNQLKDAIAQAEMDLKR		2006.03	2006.03
D321-K331	DAIAQAEMDLK		1203.58	1203.58
D321-K331	DAIAQAEMDLK	Oxidation (Met)	1219.58	1219.58
D321-R332	DAIAQAEMDLKR		1359.68	1359.68
D321-R332	DAIAQAEMDLKR		1359.68	1359.68
D321-R332	DAIAQAEMDLKR		1359.68	1359.68
D321-R332	DAIAQAEMDLKR		1359.68	1359.68
D321-R332	DAIAQAEMDLKR	Oxidation (Met)	1375.68	1375.68
D321-R332	DAIAQAEMDLKR	Oxidation (Met)	1375.68	1375.68
D321-R332	DAIAQAEMDLKR	Oxidation (Met)	1375.68	1375.68
R332-R344	RLRDPLQVHLPLR		1611.97	1611.97
R332-R344	RLRDPLQVHLPLR		1611.97	1611.97
R332-R344	RLRDPLQVHLPLR		1611.97	1611.97
L333-R344	LRDPLQVHLPLR		1455.87	1455.87
L333-R344	LRDPLQVHLPLR		1455.87	1455.87
L333-R344	LRDPLQVHLPLR		1455.87	1455.87
D335-R344	DPLQVHLPLR		1186.68	1186.68
D335-R344	DPLQVHLPLR		1186.68	1186.68
D335-R344	DPLQVHLPLR		1186.68	1186.68
D335-R344	DPLQVHLPLR		1186.68	1186.68
D335-R344	DPLQVHLPLR		1186.68	1186.68
1) Experimentally observed ion mass in daltons.
2) Theoretical ion mass in daltons.
