# Supplementary material for: Quantitative analysis of mitochondrial calcium uniporter (MCU) and essential MCU regulator (EMRE) in mitochondria from mouse tissues and HeLa cells
Source: FEBS Open Bio. 2022 Feb 23;12(4):811–26. doi: 10.1002/2211-5463.13371 (PMC8972046; doi:10.1002/2211-5463.13371)
Supplement: Supplementary file 4 — Table S3. MS/MS analysis of the synthesized mouse EMRE. [file FEB4-12-811-s003.xlsx]

## Sheet: EMRE
Table S3 MS/MS analysis of the synthesied mouse EMRE:
Amino acid region in mouse EMRE	Peptide Sequence	Modification	Mass Exp.1)	Mass Theo.2)
S53-K59	SGAILPK		684.416	684.417
S53-K62	SGAILPKPVK		1008.63	1008.63
S53-K62	SGAILPKPVK		1008.63	1008.63
S53-R69	SGAILPKPVKMSFGLLR		1813.06	1813.06
S53-K86	SGAILPKPVKMSFGLLRVFSIVIPFLYVGTLISK		3690.14	3690.17
S53-K86	SGAILPKPVKMSFGLLRVFSIVIPFLYVGTLISK		3690.16	3690.17
S53-K86	SGAILPKPVKMSFGLLRVFSIVIPFLYVGTLISK		3690.17	3690.17
S53-K86	SGAILPKPVKMSFGLLRVFSIVIPFLYVGTLISK		3690.17	3690.17
P58-K86	PVKMSFGLLRVFSIVIPFLYVGTLISK		3023.76	3023.76
M63-R69	MSFGLLR		822.441	822.442
M63-R69	MSFGLLR		822.442	822.442
M63-R69	MSFGLLR	Oxidation (Met)	838.436	838.437
M63-R69	MSFGLLR	Oxidation (Met)	838.436	838.437
M63-K86	MSFGLLRVFSIVIPFLYVGTLISK		2699.55	2699.55
M63-K86	MSFGLLRVFSIVIPFLYVGTLISK		2699.55	2699.55
M63-K86	MSFGLLRVFSIVIPFLYVGTLISK	Oxidation (Met)	2715.54	2715.54
M63-K86	MSFGLLRVFSIVIPFLYVGTLISK	Oxidation (Met)	2715.54	2715.54
M63-K86	MSFGLLRVFSIVIPFLYVGTLISK	Oxidation (Met)	2715.54	2715.54
M63-K86	MSFGLLRVFSIVIPFLYVGTLISK	Oxidation (Met)	2715.54	2715.54
V70-K86	VFSIVIPFLYVGTLISK		1895.12	1895.12
V70-K86	VFSIVIPFLYVGTLISK		1895.12	1895.12
N87-D107	NFAALLEEHDIFVPEDDDDDD		2433.01	2433.01
N87-D107	NFAALLEEHDIFVPEDDDDDD		2433.01	2433.01
1) Experimentally observed ion mass in daltons.
2) Theoretical ion mass in daltons.
